# Supplementary material for: Panchromatic Light-Absorbing [70]Fullerene-Perylene-BODIPY Triad with Cascade of Energy Transfer as an Efficient Singlet Oxygen Sensitizer
Source: Molecules. 2023 Apr 17;28(8):3534. doi: 10.3390/molecules28083534 (PMC10144093; doi:10.3390/molecules28083534)
Supplement: Supplementary file 1 [file molecules-28-03534-s001.zip]

Archive with 1 entries (1 files):
- molecules-2321884-supplementary.pdf
